# Supplementary material for: Transgenic tobacco plant overexpressing ginkgo dihydroflavonol 4-reductase gene GbDFR6 exhibits multiple developmental defects
Source: Front Plant Sci. 2022 Dec 14;13:1066736. doi: 10.3389/fpls.2022.1066736 (PMC9794611; doi:10.3389/fpls.2022.1066736)
Supplement: Supplementary Table 1 — Primers used for quantitative reverse transcription polymerase chain reaction. [file Table_1.xlsx]

## Sheet: Sheet1
NtFT1-F	AAGCAACCCAAACCTGAGGGAGTATCTG
NtFT1-R	GCAGCAACAGGCGAATTGAGATTATGAAATCTC
NtFT2-F	AGATATCCCTGCAACCACAGAAGCAAC
NtFT2-R	AAACAGCGGCAACAGGCAAATTGAGAC
NtFT3-F	AATTGTCCACCAACCTAGGGTTGACGTG
NtFT3-R	CATTCACAACATCTCGAGTCAATTGTCGAAACAG
NtFT4-F	GATATCCCAGCAACTACAGATACAAG
NtFT4-R	GAAACGGGCAAACCAAGATTGTAAAC
NtEF1α-F	TGAGATGCACCACGAAGCTC
NtEF1α-R	CCAACATTGTCACCAGGAAGTG
