# Supplementary material for: Transgenic tobacco plant overexpressing ginkgo dihydroflavonol 4-reductase gene GbDFR6 exhibits multiple developmental defects
Source: Front Plant Sci. 2022 Dec 14;13:1066736. doi: 10.3389/fpls.2022.1066736 (PMC9794611; doi:10.3389/fpls.2022.1066736)
Supplement: Supplementary Table 2 — Upregulated and downregulated flavonoid compounds detected in tobacco leaves. Common flavonoids detected in roots are marked in bold. [file Table_2.xlsx]

## Sheet: Sheet1
Formula	Compounds	Class I	Class II	CAS	Wt_leaf_1	Wt_leaf_2	Wt_leaf_3	Mut_leaf_1	Mut_leaf_2	Mut_leaf_3	Fold_Change	Log2FC	Type
C7H6O5	Gallic acid	Tannins	Tannin	149-91-7	9	9	9	32961	31908	37984	3809.37	11.8953	up
C21H18O12	Tetahydroxyflavone-7-O-glucuronide	Flavonoids	Flavonoid	-	9	9	9	5702.2	4242.8	5487	571.556	9.15875	up
C21H18O12	Kaempferol-3-O-glucuronide	Flavonoids	Flavonols	22688-78-4	9	9	9	5349.8	3384.1	4991.7	508.356	8.98969	up
C15H12O6	Eriodictyol (5,7,3',4'-Tetrahydroxyflavanone)	Flavonoids	Dihydroflavone	552-58-9	9	9	9	1676.7	1309.5	2110.1	188.752	7.56035	up
C21H22O9	Monohydroxy-hexamethoxyflavone	Flavonoids	Flavonoid	-	9	9	9	995.17	885.59	1091.8	110.095	6.7826	up
C20H20O8	5-Hydroxyauranetin	Flavonoids	Flavonols	50439-46-8	1109.3	1080.1	1024	4082.4	4618.6	4905.1	4.23418	2.08208	up
C18H16O7	7,8-Dihydroxy-5,6,4'-trimethoxyflavone	Flavonoids	Flavonoid	-	4776.1	5553.6	5430.6	20935	18538	20426	3.80063	1.92624	up
C18H16O7	Cirsilineol (4',5-Dihydroxy-3',6,7-trimethoxyflavone)	Flavonoids	Flavonoid	41365-32-6	2173.4	2173.4	2371.2	8398.3	8274.8	8718.9	3.7797	1.91827	up
C20H20O8	5-Hydroxy-6,7,8,3',4'-pentamethoxyflavone	Flavonoids	Flavonoid	2174-59-6	9367.3	8854.2	8281.1	31680	32385	32209	3.63262	1.86101	up
C19H18O7	Altisin	Flavonoids	Flavonoid	-	683.35	662.85	601.41	2063.1	2329.7	2194.2	3.38209	1.75792	up
C17H14O7	4',5,7-Trihydroxy-3',6-dimethoxyflavone (Jaceosidin)	Flavonoids	Flavonoid	18085-97-7	3499.5	5146.8	4357.3	13412	13366	15168	3.22572	1.68962	up
C16H12O6	Aracarpene 2	Flavonoids	Isoflavones	-	536.88	361.99	936.06	1836.9	1620.7	1957.2	2.95096	1.56118	up
C24H24O12	Pinocembrin-7-O-(6''-O-malonyl)glucoside	Flavonoids	Flavonoid	-	6032.8	3299.9	6718.4	13689	16110	16382	2.87712	1.52463	up
C15H14O5	Phloretin	Flavonoids	Chalcones	60-82-2	880.23	679.55	716.33	1954.4	2375.8	1986.4	2.77517	1.47258	up
C19H18O7	5-Hydroxy-6,7,3',4'-tetramethoxyflavone	Flavonoids	Flavonoid	21763-80-4	553.35	565.55	589.93	1856.3	1102.4	1665	2.70577	1.43604	up
C17H14O7	Iristectorigenin B	Flavonoids	Isoflavones	39012-01-6	1271.6	536.66	912.18	2490.2	2114.5	2515.5	2.6173	1.38808	up
C20H20O7	Isosinensetin	Flavonoids	Flavonoid	17290-70-9	2339.2	2317.9	3166.4	6830.8	6516	6882.9	2.58576	1.37059	up
C28H34O15	Hesperetin-7-O-rutinoside (Hesperidin)	Flavonoids	Dihydroflavone	520-26-3	3054	2795.8	5158.2	10418	9032.9	8450.4	2.53464	1.34178	up
C18H16O7	5,7-Dihydroxy-3',4',5'-trimethoxyflavone	Flavonoids	Flavonoid	18103-42-9	385.59	1066.1	490.46	1708	1220.1	1906.5	2.4893	1.31574	up
C16H12O6	Rhamnocitrin (7-Methylkaempferol)	Flavonoids	Flavonoid	569-92-6	1685.4	2312.9	3595.2	5680.7	5565	6327.1	2.31419	1.21051	up
C22H18O10	Epicatechin gallate	Flavonoids	Flavanols	1257-08-5	1799.2	1945.7	1539.8	2849.3	2798.2	5743.2	2.15541	1.10796	up
C21H20O10	Apigenin-7-O-glucoside(Cosmosiin)	Flavonoids	Flavonoid	578-74-5	15595	16302	19150	6243.9	10381	8507.7	0.492342	-1.02227	down
C28H32O16	Tamarixetin-3-O-rutinoside	Flavonoids	Flavonoid	-	10520	15181	15016	6069.7	7101.8	6420.8	0.481182	-1.05534	down
C28H32O16	Sexangularetin-3-O-glucoside-7-O-rhamnoside	Flavonoids	Flavonols	-	47770	51972	44417	21860	27248	19538	0.476183	-1.07041	down
C21H20O11	Luteolin-7-O-glucoside (Cynaroside)	Flavonoids	Flavonoid	5373-11-5	594660	880850	470570	429070	265250	227630	0.473747	-1.07781	down
C22H22O10	Acacetin-7-O-galactoside	Flavonoids	Flavonoid	-	5943.6	6607.1	5968.6	2184.4	2330	4091.1	0.464677	-1.1057	down
C27H30O15	Kaempferol-3-O-neohesperidoside	Flavonoids	Flavonols	32602-81-6	2346600	2559600	3228700	1370400	1114700	1273000	0.461972	-1.11412	down
C33H40O21	Quercetin-3-O-rutinoside-7-O-glucoside	Flavonoids	Flavonols	-	24372	23904	29227	8990.7	9610.9	14686	0.429501	-1.21927	down
C23H24O12	Tricin-5-O-Glucoside	Flavonoids	Flavonoid	32769-00-9	224350	244340	217620	89285	101810	96611	0.419207	-1.25427	down
C22H22O11	Diosmetin-7-O-galactoside	Flavonoids	Flavonoid	-	51780	51336	69292	25072	23006	22453	0.409094	-1.2895	down
C21H22O10	Engeletin	Flavonoids	Dihydroflavonol	572-31-6	5260.9	7646.4	8626.9	2923.1	3154	2626.5	0.404176	-1.30695	down
C28H32O16	2'-Hydoxy,5-methoxyGenistein-O-rhamnosyl-glucoside	Flavonoids	Isoflavones	-	55585	65409	50011	21514	28112	17213	0.39086	-1.35528	down
C21H20O11	Luteolin-4'-O-glucoside	Flavonoids	Flavonoid	6920-38-3	831770	491930	893650	289310	254050	304740	0.382484	-1.38653	down
C22H22O11	6-C-MethylKaempferol-3-glucoside	Flavonoids	Flavonoid	-	47178	52458	60931	17075	16395	21469	0.342156	-1.54727	down
C16H12O6	Chrysoeriol	Flavonoids	Flavonoid	491-71-4	20835	22203	23651	5785.4	5662.3	5507.2	0.254238	-1.97575	down
C16H12O6	Diosmetin (5,7,3'-Trihydroxy-4'-methoxyflavone)	Flavonoids	Flavonoid	520-34-3	17684	16586	17674	4601.7	4276.7	3321	0.234857	-2.09015	down
C16H12O6	Hispidulin (5,7,4'-Trihydroxy-6-methoxyflavone)	Flavonoids	Flavonoid	1447-88-7	22416	22766	23848	5140.8	4410.2	5260.1	0.21456	-2.22054	down
C15H10O5	Galangin (3,5,7-Trihydroxyflavone)	Flavonoids	Flavonoid	548-83-4	10047	8835.6	9973.1	2329.6	1433.8	845.6	0.159726	-2.64633	down
C15H10O5	Apigenin	Flavonoids	Flavonoid	520-36-5	6591.8	6804.8	7721.4	9	9	9	0.00127853	-9.6113	down
C27H30O17	6-Hydroxykaempferol-3,6-O-Diglucoside	Flavonoids	Flavonols	-	10068	8039.2	9479.2	9	9	9	0.000978743	-9.99678	down
C16H14O5	7-O-Methylnaringenin	Flavonoids	Flavonoid	-	8971.5	9706	9208.9	9	9	9	0.000968214	-10.0124	down
C21H24O11	Sieboldin	Flavonoids	Chalcones	18777-73-6	13779	16273	15861	9	9	9	0.000588069	-10.7317	down
C27H30O16	Quercetin-3-O-(2''-O-rhamnosyl)galactoside	Flavonoids	Flavonols	-	16114	14972	18200	9	9	9	0.000547823	-10.834	down
C16H12O5	Izalpinin	Flavonoids	Flavonols	480-14-8	19001	18141	20457	9	9	9	0.000468758	-11.0589	down
C21H24O11	Dihydromarein	Flavonoids	Chalcones	-	22195	26235	20902	9	9	9	0.000389431	-11.3263	down
C16H12O5	Genkwanin (Apigenin 7-methyl ether)	Flavonoids	Flavonoid	437-64-9	38486	41703	38021	9	9	9	0.000228407	-12.0961	down
C16H12O5	Acacetin	Flavonoids	Flavonoid	480-44-4	42126	39270	39732	9	9	9	0.000222905	-12.1313	down
C16H12O5	Biochanin A	Flavonoids	Isoflavones	491-80-5	45404	38531	40774	9	9	9	0.000216504	-12.1733	down
C16H12O5	Wogonin (5,7-Dihydroxy-8-Methoxyflavone)	Flavonoids	Flavonoid	632-85-9	41968	42761	43454	9	9	9	0.000210636	-12.213	down
C21H20O9	Daidzein-4'-O-glucoside	Flavonoids	Isoflavones	-	113800	94857	85871	9	9	9	9.16721e-05	-13.4132	down
C16H12O5	Prunetin (5,4'-Dihydroxy-7-methoxyisoflavone)	Flavonoids	Isoflavones	552-59-0	131530	132730	135040	9	9	9	6.76183e-05	-13.8522	down
