# Supplementary material for: Transgenic tobacco plant overexpressing ginkgo dihydroflavonol 4-reductase gene GbDFR6 exhibits multiple developmental defects
Source: Front Plant Sci. 2022 Dec 14;13:1066736. doi: 10.3389/fpls.2022.1066736 (PMC9794611; doi:10.3389/fpls.2022.1066736)
Supplement: Supplementary Table 3 — Upregulated and downregulated flavonoid compounds detected in tobacco roots. Common flavonoids detected in leaves are marked in bold. [file Table_3.xlsx]

## Sheet: Sheet1
Formula	Compounds	Class I	Class II	CAS	wt_root1	wt_root2	wt_root3	Mut_root1	Mut_root2	Mut_root3	Fold_Change	Log2FC	Type
C22H22O10	Calycosin-7-O-glucoside	Flavonoids	Isoflavones	20633-67-4	9	9	9	44950	30359	20582	3551.52	11.7942	up
C30H26O17	Myricetin-3-O-(2''-galloyl-4''-acetyl)rhamnoside	Flavonoids	Flavonols	-	8790.6	11734	10780	30136	36317	28707	3.03981	1.60398	up
C22H18O10	Epicatechin gallate	Flavonoids	Flavanols	1257-08-5	12177	7627	12836	26424	32507	31942	2.7841	1.47721	up
C18H16O8	Sudachitin	Flavonoids	Flavones	4281-28-1	2410.7	2114	2056.1	5260.9	5666	5181.9	2.44785	1.29151	up
C22H18O10	Catechin gallate	Flavonoids	Flavanols	130405-40-2	13695	12883	13128	31608	31131	26461	2.24651	1.16769	up
C22H18O11	Epigallocatechin-3-gallate	Flavonoids	Flavanols	989-51-5	5348.8	5514	7512.6	11289	14330	15222	2.22259	1.15224	up
C21H20O12	6-Hydroxyluteolin 5-glucoside	Flavonoids	Flavones	-	141460	155030	160870	73510	68510	74208	0.472774	-1.08078	down
C21H22O10	Butin-7-O-glucoside	Flavonoids	Flavanones	-	35936	57872	58021	17281	24254	22486	0.421665	-1.24583	down
C15H12O7	Dihydroquercetin(Taxifolin)	Flavonoids	Flavanonols	480-18-2	64237	56930	68907	27450	26422	24053	0.409972	-1.2864	down
C15H12O5	Pinobanksin	Flavonoids	Flavanonols	548-82-3	12067	12740	11750	5096	4260.7	4550.3	0.38042	-1.39434	down
C15H12O5	Naringenin (5,7,4'-Trihydroxyflavanone)	Flavonoids	Flavanones	480-41-1	15525	13355	11077	3781	5356	4870.7	0.350569	-1.51223	down
C27H30O17	Myricetin-3-O-rutinoside	Flavonoids	Flavonols	-	112160	118610	110130	47615	27913	35398	0.325392	-1.61975	down
C27H30O16	Orientin-7-O-glucoside	Flavonoids	Flavonoid carbonoside	-	44617	63471	48563	16372	19057	13586	0.312893	-1.67626	down
C27H26O11	Tricin-4'-O-(guaiacylglycerol)ether	Flavonoids	Flavones	-	20223	16345	17359	4773.8	4225.6	5191.2	0.263145	-1.92607	down
C27H30O15	Kaempferol-3-O-glucoside-7-O-rhamnoside	Flavonoids	Flavonols	-	24864	41504	33337	6452.5	3712	13876	0.241116	-2.0522	down
C28H32O16	Sexangularetin-3-O-glucoside-7-O-rhamnoside	Flavonoids	Flavonols	-	65031	83596	79575	15666	8310	23096	0.206273	-2.27737	down
C28H32O16	Rhamnetin-3-O-Rutinoside	Flavonoids	Flavonols	-	72269	76237	94954	15676	19360	13031	0.197433	-2.34057	down
C28H32O16	Isorhamnetin-3-O-rutinoside (Narcissin)	Flavonoids	Flavonols	604-80-8	74488	72431	79367	15730	11020	11977	0.171142	-2.54674	down
C16H12O7	3-O-Methylquercetin	Flavonoids	Flavonols	1486-70-0	48495	49531	53307	9076.7	9169.1	7597.4	0.17077	-2.54987	down
C28H32O16	6-C-Methylquercetin-3-O-rutinoside	Flavonoids	Flavonols	-	82000	57611	73178	11180	10156	13919	0.165681	-2.59352	down
C27H30O15	Kaempferol-3-O-robinobioside(Biorobin)	Flavonoids	Flavonols	17297-56-2	38587	45613	46142	6803.2	5823.7	8267	0.160301	-2.64115	down
C28H32O16	2'-Hydoxy,5-methoxyGenistein-O-rhamnosyl-glucoside	Flavonoids	Isoflavones	-	67025	79334	79290	14809	12880	8264.2	0.159332	-2.64989	down
C28H32O16	Tamarixetin-3-O-glucoside-7-O-rhamnoside	Flavonoids	Flavonols	-	48249	67777	90712	9310	13888	9202.8	0.156724	-2.6737	down
C28H32O16	Isorhamnetin-3-O-neohespeidoside	Flavonoids	Flavonols	55033-90-4	73078	58544	73075	8340.8	9268.5	8337.8	0.126759	-2.97984	down
C17H14O7	4',5,7-Trihydroxy-3',6-dimethoxyflavone (Jaceosidin)	Flavonoids	Flavones	18085-97-7	317550	293370	310800	20480	16329	19918	0.0615447	-4.02222	down
C17H14O7	Rehderianin I	Flavonoids	Flavonols	90965-30-3	296440	295110	291720	16549	19396	17119	0.0600768	-4.05705	down
C17H14O7	Iristectorigenin A	Flavonoids	Isoflavones	-	315860	322730	315830	16900	21720	12884	0.0539637	-4.21187	down
C27H30O16	Quercetin-3-O-glucoside-7-O-rhamnoside	Flavonoids	Flavonols	-	1240900	1218100	1125000	38561	62905	36964	0.0386244	-4.69434	down
C27H30O16	Quercetin-3-O-neohesperidoside	Flavonoids	Flavonols	117611-67-3	1130500	1189300	1161000	40279	44919	38211	0.0354542	-4.8179	down
C27H30O16	Rutin Trihydrate	Flavonoids	Flavanols	207671-50-9	1205100	1252900	1226500	16510	48198	57936	0.0332865	-4.90892	down
C27H30O16	Quercetin-3-O-robinobioside	Flavonoids	Flavonols	52525-35-6	725280	734580	759130	25368	22454	25431	0.0330119	-4.92087	down
C27H30O16	Quercetin-3-O-rutinoside (Rutin)	Flavonoids	Flavonols	153-18-4	583920	623840	660810	18339	20032	20791	0.0316616	-4.98112	down
C27H30O16	Quercetin-7-O-rutinoside*	Flavonoids	Flavonols	147714-62-3	1342900	1293500	1286300	42591	40259	32991	0.0295309	-5.08163	down
C27H30O16	Quercetin-3-O-(4''-O-glucosyl)rhamnoside	Flavonoids	Flavonols	59262-54-3	1205200	1250400	1262700	24314	46654	23788	0.0254837	-5.29428	down
C16H12O4	Formononetin (7-Hydroxy-4'-methoxyisoflavone)	Flavonoids	Isoflavones	485-72-3	7547.7	8006	7982.4	9	9	9	0.00114717	-9.7677	down
C28H32O16	Tamarixetin-3-O-rutinoside	Flavonoids	Flavonols	-	15291	17852	17119	9	9	9	0.000537185	-10.8623	down
C21H22O10	Engeletin	Flavonoids	Flavones	572-31-6	20034	18856	14004	9	9	9	0.000510455	-10.9359	down
C16H12O6	Rhamnocitrin (7-Methylkaempferol)	Flavonoids	Flavonols	569-92-6	21255	19774	19890	9	9	9	0.000443211	-11.1397	down
C16H12O6	Aracarpene 2	Flavonoids	Isoflavones	-	24404	21015	19919	9	9	9	0.000413236	-11.2407	down
C16H12O6	Aracarpene 1	Flavonoids	Isoflavones	1261245-78-6	24602	25036	20704	9	9	9	0.000383839	-11.3472	down
C16H12O6	6,7,8-Tetrahydroxy-5-methoxyflavone	Flavonoids	Flavones	-	21598	26108	29025	9	9	9	0.000351879	-11.4726	down
C16H12O6	Diosmetin (5,7,3'-Trihydroxy-4'-methoxyflavone)	Flavonoids	Flavanones	520-34-3	25687	29094	22367	9	9	9	0.000349977	-11.4805	down
C16H12O6	Tectorigenin	Flavonoids	Isoflavones	548-77-6	30228	28928	21829	9	9	9	0.000333395	-11.5505	down
C15H10O6	Luteolin (5,7,3',4'-Tetrahydroxyflavone)	Flavonoids	Flavones	491-70-3	25730	29080	27064	9	9	9	0.000329775	-11.5662	down
C16H12O6	Hispidulin (5,7,4'-Trihydroxy-6-methoxyflavone)	Flavonoids	Flavones	1447-88-7	30849	23437	31107	9	9	9	0.000316185	-11.6269	down
C27H30O14	Kaempferol-3,7-O-dirhamnoside (Kaempferitrin)	Flavonoids	Flavonols	482-38-2	24390	38121	23102	9	9	9	0.000315373	-11.6307	down
C16H12O6	Pratensein	Flavonoids	Isoflavones	2284-31-3	28221	28407	29501	9	9	9	0.000313483	-11.6393	down
C27H30O15	Kaempferol-3-O-neohesperidoside	Flavonoids	Flavonols	32602-81-6	44514	31002	40857	9	9	9	0.000232013	-12.0735	down
C27H30O15	Kaempferol-3-O-rutinoside(Nicotiflorin)	Flavonoids	Flavonols	17650-84-9	36160	43854	40754	9	9	9	0.000223569	-12.127	down
C21H20O11	Kaempferol-3-O-glucoside (Astragalin)	Flavonoids	Flavonols	480-10-4	28322	51509	41325	9	9	9	0.000222853	-12.1316	down
C27H30O15	Kaempferol-3-O-glucorhamnoside	Flavonoids	Flavonols	40437-72-7	35153	65090	26693	9	9	9	0.000212706	-12.1989	down
C21H20O11	Kaempferol-7-O-glucoside	Flavonoids	Flavonols	16290-07-6	61269	66937	70858	9	9	9	0.000135635	-12.848	down
C21H20O11	Carthamone	Flavonoids	Chalcones	86579-00-2	69710	72572	67374	9	9	9	0.000128782	-12.9228	down
C21H20O11	Kaempferol-3-O-galactoside (Trifolin)	Flavonoids	Flavonols	23627-87-4	69086	80792	75936	9	9	9	0.000119567	-13.0299	down
C16H12O7	Nepetin (5,7,3',4'-Tetrahydroxy-6-methoxyflavone)	Flavonoids	Flavones	520-11-6	87244	78978	82760	9	9	9	0.000108442	-13.1708	down
C27H30O16	Kaempferol-3,7-di-O-glucoside	Flavonoids	Flavonols	-	129950	118140	109330	9	9	9	7.55414e-05	-13.6924	down
C27H30O16	Luteolin-7-O-gentiobioside	Flavonoids	Flavones	-	140570	111280	138920	9	9	9	6.90944e-05	-13.8211	down
